# Supplementary material for: A Workshop and Toolkit to Support Late-Career Transitions for Faculty
Source: MedEdPORTAL. 2024 Nov 12;20:11463. doi: 10.15766/mep_2374-8265.11463 (PMC11554777; doi:10.15766/mep_2374-8265.11463)
Supplement: Supplementary file 1 — Packet-Toolkit.docxToolkit Slides.pptxFacilitators Guide.docxWorkshop Evaluation.docx [file mep_2374-8265.11463-s001.zip]

Archive with 5 entries (5 files):
- A. Packet-Toolkit.docx.docx
- B. Toolkit Slides.pptx
- C. Facilitators Guide.docx
- D. Workshop Evaluation.docx
- _Educational Summary Report_11463.pdf
